# Supplementary material for: New species and new records of Trigonalyidae (Hymenoptera) from Tibet, China
Source: Zookeys. 2020 Mar 12;918:83–98. doi: 10.3897/zookeys.918.49729 (PMC7082393; doi:10.3897/zookeys.918.49729)
Supplement: XML Treatment for Jezonogonalos [file zookeys.918.49729-treatment1.xml]

<!DOCTYPE tp:taxon-treatment
  PUBLIC "-//TaxonX//DTD Taxonomic Treatment Publishing DTD v0 20100105//EN" "tax-treatment-NSO.dtd">
<tp:taxon-treatment xmlns:tp="http://www.plazi.org/taxpub"><tp:treatment-meta><kwd-group><label>Taxon classification</label><kwd><named-content xmlns:xlink="http://www.w3.org/1999/xlink" content-type="kingdom">Animalia</named-content></kwd><kwd><named-content xmlns:xlink="http://www.w3.org/1999/xlink" content-type="order">Hymenoptera</named-content></kwd><kwd><named-content xmlns:xlink="http://www.w3.org/1999/xlink" content-type="family">Trigonalyidae</named-content></kwd></kwd-group><mixed-citation publication-type="journal"><person-group><name><surname>Chen</surname><given-names>Hua-Yan</given-names></name><name><surname>Hong</surname><given-names>Chun-Dan</given-names></name><name><surname>van Achterberg</surname><given-names>Cornelis</given-names></name><name><surname>Pang</surname><given-names>Hong</given-names></name></person-group><article-title>New species and new records of <tp:taxon-name><tp:taxon-name-part taxon-name-part-type="family">Trigonalyidae</tp:taxon-name-part></tp:taxon-name> (<tp:taxon-name><tp:taxon-name-part taxon-name-part-type="order">Hymenoptera</tp:taxon-name-part></tp:taxon-name>) from Tibet, China</article-title><source>Zookeys</source><day>12</day><month>3</month><year>2020</year><volume>918</volume><fpage>83</fpage><lpage>98</lpage><pub-id pub-id-type="doi">10.3897/zookeys.918.49729</pub-id></mixed-citation></tp:treatment-meta><tp:nomenclature><tp:taxon-name><object-id xmlns:xlink="http://www.w3.org/1999/xlink" content-type="arpha" xlink:type="simple">1A396ACB-FD85-50BB-B92D-AAE64A42756A</object-id>
            <tp:taxon-name-part taxon-name-part-type="genus" reg="Jezonogonalos">Jezonogonalos</tp:taxon-name-part>
          </tp:taxon-name><tp:taxon-authority>Tsuneki, 1991</tp:taxon-authority><xref ref-type="fig" rid="F1">Figs 1–3</xref><xref ref-type="fig" rid="F2">, 4–11</xref><xref ref-type="fig" rid="F3">, 12–14</xref><xref ref-type="fig" rid="F4">, 15–22</xref><tp:nomenclature-citation-list><tp:nomenclature-citation><tp:taxon-name>
                <tp:taxon-name-part taxon-name-part-type="genus" reg="Jezonogonalos">Jezonogonalos</tp:taxon-name-part>
              </tp:taxon-name><comment>Tsuneki, 1991: 32, 2003: 4; <xref ref-type="bibr" rid="B3">Carmean and Kimsey 1998</xref>: 70; <xref ref-type="bibr" rid="B5">Chen et al. 2014</xref>: 22–44 (diagnosis, key). Type species: <tp:taxon-name><tp:taxon-name-part taxon-name-part-type="genus" reg="Jezonogonalos">Jezonogonalos</tp:taxon-name-part> <tp:taxon-name-part taxon-name-part-type="species" reg="marujamanae">marujamanae</tp:taxon-name-part></tp:taxon-name> Tsuneki, 1991 [= <tp:taxon-name><tp:taxon-name-part taxon-name-part-type="genus" reg="Jezonogonalos">J.</tp:taxon-name-part> <tp:taxon-name-part taxon-name-part-type="species" reg="marujamae">marujamae</tp:taxon-name-part></tp:taxon-name> Tsuneki, 1991], by monotypy. Synonymized with <tp:taxon-name><tp:taxon-name-part taxon-name-part-type="genus" reg="Pseudogonalos">Pseudogonalos</tp:taxon-name-part></tp:taxon-name> Schulz, 1906, by <xref ref-type="bibr" rid="B9">Lelej (1995)</xref> and re-instated by <xref ref-type="bibr" rid="B5">Chen et al. (2014)</xref>.</comment></tp:nomenclature-citation></tp:nomenclature-citation-list></tp:nomenclature><tp:treatment-sec sec-type="diagnosis" id="SECID0ENIAC"><title>Diagnosis.</title><p>Antenna black and with 23–27 segments; area above supra-antennal elevations flat, more or less punctate, without protuberance between elevations and inner side of supra-antennal elevations flat, smooth and black; tyloids of male antenna present on 10<sup>th</sup>–16<sup>th</sup> segments, short and nearly circular or elliptical; occipital carina widened medio-dorsally; apical segment of labial palp widened and obtuse, more or less triangular; vertex normal, at most with slight median depression dorsally; mandibles wide in anterior view and sublaterally attached to head; metanotum strongly convex and finely sculptured medially; anterior propodeal sulcus crenulate and medially widened; posterior propodeal carina curved and distinctly protruding and more or less separated from foramen medio-dorsally; fore wing with large dark patch below pterostigma; vein 1-SR of fore wing long; hind trochanter black or ivory; hind tarsus slightly or not modified; second and third sternites of female flat and moderately sclerotized and no protuberances; body without pale pattern, at most malar space and margins of basal metasomal sternites and tergites narrowly ivory, remainder black (<xref ref-type="bibr" rid="B5">Chen et al. 2014</xref>).</p></tp:treatment-sec><tp:treatment-sec sec-type="biology" id="SECID0E2IAC"><title>Biology.</title><p>Unknown. Collected in June–November.</p></tp:treatment-sec><tp:treatment-sec sec-type="distribution" id="SECID0EAJAC"><title>Distribution.</title><p>China, Japan. Before this study, eight species of this genus had been described from China, with only one species recorded from Tibet. We describe here another species new to science from Tibet.</p></tp:treatment-sec><tp:treatment-sec><!--Section generated to contain objects referenced in tp:taxon-treatment.--><fig id="F1" position="float" orientation="portrait"><object-id xmlns:xlink="http://www.w3.org/1999/xlink" content-type="doi" xlink:type="simple">10.3897/zookeys.918.49729.figures1-3</object-id><object-id xmlns:xlink="http://www.w3.org/1999/xlink" content-type="arpha" xlink:type="simple">6A63DCE3-E1AC-5EFE-9364-567E77E94C3B</object-id><label>Figures 1–3.</label><caption><p><italic><tp:taxon-name><tp:taxon-name-part taxon-name-part-type="genus" reg="Jezonogonalos">Jezonogonalos</tp:taxon-name-part> <tp:taxon-name-part taxon-name-part-type="species" reg="jiangliae">jiangliae</tp:taxon-name-part></tp:taxon-name></italic> Chen, van Achterberg, He &amp; Xu, male (SCAU 3040188). <bold>1</bold> Habitus, lateral aspect <bold>2</bold> head, anterior aspect <bold>3</bold> head, dorsal aspect.</p></caption><graphic xmlns:xlink="http://www.w3.org/1999/xlink" xlink:href="zookeys-918-083-g001.jpg" position="float" orientation="portrait" xlink:type="simple" id="oo_388721.jpg"><uri content-type="original_file" xlink:type="simple">https://binary.pensoft.net/fig/388721</uri></graphic></fig><fig id="F2" position="float" orientation="portrait"><object-id xmlns:xlink="http://www.w3.org/1999/xlink" content-type="doi" xlink:type="simple">10.3897/zookeys.918.49729.figures4-11</object-id><object-id xmlns:xlink="http://www.w3.org/1999/xlink" content-type="arpha" xlink:type="simple">B99AF2CD-0F4E-5094-882F-02153CBA8E88</object-id><label>Figures 4–11.</label><caption><p><italic><tp:taxon-name><tp:taxon-name-part taxon-name-part-type="genus" reg="Jezonogonalos">Jezonogonalos</tp:taxon-name-part> <tp:taxon-name-part taxon-name-part-type="species" reg="jiangliae">jiangliae</tp:taxon-name-part></tp:taxon-name></italic> Chen, van Achterberg, He &amp; Xu, male (SCAU 3040188). <bold>4</bold> Tyloids on 11<sup>th</sup>–15<sup>th</sup> segments of antenna <bold>5</bold> wings <bold>6</bold> head, lateral aspect <bold>7</bold> mesosoma, dorsal aspect <bold>8</bold> mesosoma, lateral aspect <bold>9</bold> metasoma, dorsal aspect <bold>10</bold> metasoma, lateral aspect <bold>11</bold> metasoma, latero-ventral aspect.</p></caption><graphic xmlns:xlink="http://www.w3.org/1999/xlink" xlink:href="zookeys-918-083-g002.jpg" position="float" orientation="portrait" xlink:type="simple" id="oo_388722.jpg"><uri content-type="original_file" xlink:type="simple">https://binary.pensoft.net/fig/388722</uri></graphic></fig><fig id="F3" position="float" orientation="portrait"><object-id xmlns:xlink="http://www.w3.org/1999/xlink" content-type="doi" xlink:type="simple">10.3897/zookeys.918.49729.figures12-14</object-id><object-id xmlns:xlink="http://www.w3.org/1999/xlink" content-type="arpha" xlink:type="simple">73CADDD9-8B1C-58B8-BCF6-74FECEF7C21B</object-id><label>Figures 12–14.</label><caption><p><italic><tp:taxon-name><tp:taxon-name-part taxon-name-part-type="genus" reg="Jezonogonalos">Jezonogonalos</tp:taxon-name-part> <tp:taxon-name-part taxon-name-part-type="species" reg="nyingchiensis">nyingchiensis</tp:taxon-name-part></tp:taxon-name></italic> Chen &amp; van Achterberg, sp. nov., holotype, female (SCAU 3040487). <bold>12</bold> Habitus, lateral aspect <bold>13</bold> head, anterior aspect <bold>14</bold> head, dorsal aspect.</p></caption><graphic xmlns:xlink="http://www.w3.org/1999/xlink" xlink:href="zookeys-918-083-g003.jpg" position="float" orientation="portrait" xlink:type="simple" id="oo_388723.jpg"><uri content-type="original_file" xlink:type="simple">https://binary.pensoft.net/fig/388723</uri></graphic></fig><fig id="F4" position="float" orientation="portrait"><object-id xmlns:xlink="http://www.w3.org/1999/xlink" content-type="doi" xlink:type="simple">10.3897/zookeys.918.49729.figures15-22</object-id><object-id xmlns:xlink="http://www.w3.org/1999/xlink" content-type="arpha" xlink:type="simple">6F4D7DB2-6224-5B36-A9E6-408A7990A560</object-id><label>Figures 15–22.</label><caption><p><italic><tp:taxon-name><tp:taxon-name-part taxon-name-part-type="genus" reg="Jezonogonalos">Jezonogonalos</tp:taxon-name-part> <tp:taxon-name-part taxon-name-part-type="species" reg="nyingchiensis">nyingchiensis</tp:taxon-name-part></tp:taxon-name></italic> Chen &amp; van Achterberg, sp. nov., holotype, female (SCAU 3040487). <bold>15</bold> Antenna <bold>16</bold> wings <bold>17</bold> head, lateral aspect <bold>18</bold> mesosoma, dorsal aspect <bold>19</bold> mesosoma, lateral aspect <bold>20</bold> metasoma, dorsal aspect <bold>21</bold> metasoma, lateral aspect <bold>22</bold> metasoma, ventral aspect.</p></caption><graphic xmlns:xlink="http://www.w3.org/1999/xlink" xlink:href="zookeys-918-083-g004.jpg" position="float" orientation="portrait" xlink:type="simple" id="oo_388724.jpg"><uri content-type="original_file" xlink:type="simple">https://binary.pensoft.net/fig/388724</uri></graphic></fig></tp:treatment-sec><ref-list><ref id="B3"><mixed-citation xmlns:xlink="http://www.w3.org/1999/xlink" xlink:type="simple"><person-group><name name-style="western"><surname>Carmean</surname><given-names>D</given-names></name><name name-style="western"><surname>Kimsey</surname><given-names>L</given-names></name></person-group> (<year>1998</year>) <article-title>Phylogenetic revision of the parasitoid wasp family <tp:taxon-name><tp:taxon-name-part taxon-name-part-type="family">Trigonalidae</tp:taxon-name-part></tp:taxon-name> (<tp:taxon-name><tp:taxon-name-part taxon-name-part-type="order">Hymenoptera</tp:taxon-name-part></tp:taxon-name>).</article-title><source>Systematic Entomology</source><volume>23</volume>: <fpage>35</fpage>–<lpage>76</lpage>. <ext-link xlink:type="simple" ext-link-type="doi" xlink:href="10.1046/j.1365-3113.1998.00042.x">https://doi.org/10.1046/j.1365-3113.1998.00042.x</ext-link></mixed-citation></ref><ref id="B5"><mixed-citation xmlns:xlink="http://www.w3.org/1999/xlink" xlink:type="simple"><person-group><name name-style="western"><surname>Chen</surname><given-names>H-Y</given-names></name><name name-style="western"><surname>van Achterberg</surname><given-names>C</given-names></name><name name-style="western"><surname>He</surname><given-names>J-H</given-names></name><name name-style="western"><surname>Xu</surname><given-names>Z-F</given-names></name></person-group> (<year>2014</year>) <article-title>A revision of the Chinese <tp:taxon-name><tp:taxon-name-part taxon-name-part-type="family">Trigonalyidae</tp:taxon-name-part></tp:taxon-name> (<tp:taxon-name><tp:taxon-name-part taxon-name-part-type="order">Hymenoptera</tp:taxon-name-part></tp:taxon-name>, <tp:taxon-name><tp:taxon-name-part taxon-name-part-type="superfamily">Trigonalyoidea</tp:taxon-name-part></tp:taxon-name>).</article-title><source>ZooKeys</source><volume>385</volume>: <fpage>1</fpage>–<lpage>207</lpage>. <ext-link xlink:type="simple" ext-link-type="doi" xlink:href="10.3897/zookeys.385.6560">https://doi.org/10.3897/zookeys.385.6560</ext-link></mixed-citation></ref><ref id="B9"><mixed-citation xmlns:xlink="http://www.w3.org/1999/xlink" xlink:type="simple"><person-group><name name-style="western"><surname>Lelej</surname><given-names>AS</given-names></name></person-group> (<year>1995</year>) <article-title>[Fam. <tp:taxon-name><tp:taxon-name-part taxon-name-part-type="family">Trigonalidae</tp:taxon-name-part></tp:taxon-name> – Trigonalid wasps].</article-title> In: <person-group><name name-style="western"><surname>Kupianskaya</surname><given-names>AN</given-names></name><name name-style="western"><surname>Lelej</surname><given-names>AS</given-names></name><name name-style="western"><surname>Storozheva</surname><given-names>NA</given-names></name></person-group> (<role>Eds</role>) <issue-title>Key to the insects of Russian Far East IV(2).</issue-title><source>Dalnauja, Vladivostok</source>, <fpage>8</fpage>–<lpage>14</lpage>. [In Russian]</mixed-citation></ref></ref-list></tp:taxon-treatment>
