# Supplementary material for: New species and new records of Trigonalyidae (Hymenoptera) from Tibet, China
Source: Zookeys. 2020 Mar 12;918:83–98. doi: 10.3897/zookeys.918.49729 (PMC7082393; doi:10.3897/zookeys.918.49729)
Supplement: XML Treatment for Jezonogonalos jiangliae [file zookeys.918.49729-treatment2.xml]

<!DOCTYPE tp:taxon-treatment
  PUBLIC "-//TaxonX//DTD Taxonomic Treatment Publishing DTD v0 20100105//EN" "tax-treatment-NSO.dtd">
<tp:taxon-treatment xmlns:tp="http://www.plazi.org/taxpub"><tp:treatment-meta><kwd-group><label>Taxon classification</label><kwd><named-content xmlns:xlink="http://www.w3.org/1999/xlink" content-type="kingdom">Animalia</named-content></kwd><kwd><named-content xmlns:xlink="http://www.w3.org/1999/xlink" content-type="order">Hymenoptera</named-content></kwd><kwd><named-content xmlns:xlink="http://www.w3.org/1999/xlink" content-type="family">Trigonalyidae</named-content></kwd></kwd-group><mixed-citation publication-type="journal"><person-group><name><surname>Chen</surname><given-names>Hua-Yan</given-names></name><name><surname>Hong</surname><given-names>Chun-Dan</given-names></name><name><surname>van Achterberg</surname><given-names>Cornelis</given-names></name><name><surname>Pang</surname><given-names>Hong</given-names></name></person-group><article-title>New species and new records of <tp:taxon-name><tp:taxon-name-part taxon-name-part-type="family">Trigonalyidae</tp:taxon-name-part></tp:taxon-name> (<tp:taxon-name><tp:taxon-name-part taxon-name-part-type="order">Hymenoptera</tp:taxon-name-part></tp:taxon-name>) from Tibet, China</article-title><source>Zookeys</source><day>12</day><month>3</month><year>2020</year><volume>918</volume><fpage>83</fpage><lpage>98</lpage><pub-id pub-id-type="doi">10.3897/zookeys.918.49729</pub-id></mixed-citation></tp:treatment-meta><tp:nomenclature><tp:taxon-name><object-id xmlns:xlink="http://www.w3.org/1999/xlink" content-type="arpha" xlink:type="simple">129C8606-B549-5F96-8B53-9884D25EEC33</object-id>
            <tp:taxon-name-part taxon-name-part-type="genus" reg="Jezonogonalos">Jezonogonalos</tp:taxon-name-part>
            <tp:taxon-name-part taxon-name-part-type="species" reg="jiangliae">jiangliae</tp:taxon-name-part>
          </tp:taxon-name><tp:taxon-authority>Chen, van Achterberg, He &amp; Xu, 2014</tp:taxon-authority><xref ref-type="fig" rid="F1">Figs 1–3</xref><xref ref-type="fig" rid="F2">, 4–11</xref><tp:nomenclature-citation-list><tp:nomenclature-citation><tp:taxon-name>
                <tp:taxon-name-part taxon-name-part-type="genus" reg="Jezonogonalos">Jezonogonalos</tp:taxon-name-part> <tp:taxon-name-part taxon-name-part-type="species" reg="jiangliae">jiangliae</tp:taxon-name-part></tp:taxon-name><comment>
                Chen et al., 2014: 29–32 (diagnosis, description, distribution).</comment></tp:nomenclature-citation></tp:nomenclature-citation-list></tp:nomenclature><tp:treatment-sec sec-type="material" id="SECID0ECLAC"><title>Material examined.</title><p>1 male, China: Tibet, Nyingchi, Yigong, 225 6m, <named-content xmlns:xlink="http://www.w3.org/1999/xlink" content-type="dwc:verbatimCoordinates" xlink:type="simple"><named-content content-type="geo-json" specific-use="{&#34;type&#34;:&#34;Point&#34;,&#34;coordinates&#34;:[94.908333,30.181389]}" id="NCID0ELLAC" xlink:type="simple">30°10'53"N, 94°54'30"E</named-content></named-content>, 3.viii.2018, sweep net, SCAU 3040486 (<abbrev xmlns:xlink="http://www.w3.org/1999/xlink" xlink:title="Sun Yat-sen University, The Museum of Biology, Guangzhou, China" id="ABBRID0EQLAC" xlink:type="simple">SYSBM</abbrev>); 3 males, China: Tibet, Nyingchi, Yigong, Tongjiacun, 2214 m, <named-content xmlns:xlink="http://www.w3.org/1999/xlink" content-type="dwc:verbatimCoordinates" xlink:type="simple"><named-content content-type="geo-json" specific-use="{&#34;type&#34;:&#34;Point&#34;,&#34;coordinates&#34;:[94.896667,30.236667]}" id="NCID0EXLAC" xlink:type="simple">30°14'12"N, 94°53'48"E</named-content></named-content>, 6.viii.2018, YPT, SCAU 3040489, SCAU 3040187, SCAU 3040188 (<abbrev xmlns:xlink="http://www.w3.org/1999/xlink" xlink:title="Sun Yat-sen University, The Museum of Biology, Guangzhou, China" id="ABBRID0E3LAC" xlink:type="simple">SYSBM</abbrev>).</p></tp:treatment-sec><tp:treatment-sec sec-type="distribution" id="SECID0EAMAC"><title>Distribution.</title><p>China (Tibet). Collected at 2214–2256 m.</p></tp:treatment-sec><tp:treatment-sec sec-type="notes" id="SECID0EFMAC"><title>Notes.</title><p><italic><tp:taxon-name><tp:taxon-name-part taxon-name-part-type="genus" reg="Jezonogonalos">Jezonogonalos</tp:taxon-name-part> <tp:taxon-name-part taxon-name-part-type="species" reg="jiangliae">jiangliae</tp:taxon-name-part></tp:taxon-name></italic> was first described by <xref ref-type="bibr" rid="B5">Chen et al. (2014)</xref> based on a single male without complete antennae from Tibet. Based on the additional material, this species shows the following variations: male antenna with 25 or 26 segments, with tyloids present on 10<sup>th</sup>–15<sup>th</sup> or 11<sup>th</sup>–16<sup>th</sup> segments; clypeus usually entirely black, but sometimes partly ivory; second tergite sometimes with ivory spots latero-posteriorly. The female of this species is still unknown. As <xref ref-type="bibr" rid="B5">Chen et al. (2014)</xref> suggested, collection at the type locality and the use of COI (“barcoding”) will recover the conspecific female.</p><fig id="F1" position="float" orientation="portrait"><object-id xmlns:xlink="http://www.w3.org/1999/xlink" content-type="doi" xlink:type="simple">10.3897/zookeys.918.49729.figures1-3</object-id><object-id xmlns:xlink="http://www.w3.org/1999/xlink" content-type="arpha" xlink:type="simple">6A63DCE3-E1AC-5EFE-9364-567E77E94C3B</object-id><label>Figures 1–3.</label><caption><p><italic><tp:taxon-name><tp:taxon-name-part taxon-name-part-type="genus" reg="Jezonogonalos">Jezonogonalos</tp:taxon-name-part> <tp:taxon-name-part taxon-name-part-type="species" reg="jiangliae">jiangliae</tp:taxon-name-part></tp:taxon-name></italic> Chen, van Achterberg, He &amp; Xu, male (SCAU 3040188). <bold>1</bold> Habitus, lateral aspect <bold>2</bold> head, anterior aspect <bold>3</bold> head, dorsal aspect.</p></caption><graphic xmlns:xlink="http://www.w3.org/1999/xlink" xlink:href="zookeys-918-083-g001.jpg" position="float" orientation="portrait" xlink:type="simple" id="oo_388721.jpg"><uri content-type="original_file" xlink:type="simple">https://binary.pensoft.net/fig/388721</uri></graphic></fig><fig id="F2" position="float" orientation="portrait"><object-id xmlns:xlink="http://www.w3.org/1999/xlink" content-type="doi" xlink:type="simple">10.3897/zookeys.918.49729.figures4-11</object-id><object-id xmlns:xlink="http://www.w3.org/1999/xlink" content-type="arpha" xlink:type="simple">B99AF2CD-0F4E-5094-882F-02153CBA8E88</object-id><label>Figures 4–11.</label><caption><p><italic><tp:taxon-name><tp:taxon-name-part taxon-name-part-type="genus" reg="Jezonogonalos">Jezonogonalos</tp:taxon-name-part> <tp:taxon-name-part taxon-name-part-type="species" reg="jiangliae">jiangliae</tp:taxon-name-part></tp:taxon-name></italic> Chen, van Achterberg, He &amp; Xu, male (SCAU 3040188). <bold>4</bold> Tyloids on 11<sup>th</sup>–15<sup>th</sup> segments of antenna <bold>5</bold> wings <bold>6</bold> head, lateral aspect <bold>7</bold> mesosoma, dorsal aspect <bold>8</bold> mesosoma, lateral aspect <bold>9</bold> metasoma, dorsal aspect <bold>10</bold> metasoma, lateral aspect <bold>11</bold> metasoma, latero-ventral aspect.</p></caption><graphic xmlns:xlink="http://www.w3.org/1999/xlink" xlink:href="zookeys-918-083-g002.jpg" position="float" orientation="portrait" xlink:type="simple" id="oo_388722.jpg"><uri content-type="original_file" xlink:type="simple">https://binary.pensoft.net/fig/388722</uri></graphic></fig></tp:treatment-sec><ref-list><ref id="B5"><mixed-citation xmlns:xlink="http://www.w3.org/1999/xlink" xlink:type="simple"><person-group><name name-style="western"><surname>Chen</surname><given-names>H-Y</given-names></name><name name-style="western"><surname>van Achterberg</surname><given-names>C</given-names></name><name name-style="western"><surname>He</surname><given-names>J-H</given-names></name><name name-style="western"><surname>Xu</surname><given-names>Z-F</given-names></name></person-group> (<year>2014</year>) <article-title>A revision of the Chinese <tp:taxon-name><tp:taxon-name-part taxon-name-part-type="family">Trigonalyidae</tp:taxon-name-part></tp:taxon-name> (<tp:taxon-name><tp:taxon-name-part taxon-name-part-type="order">Hymenoptera</tp:taxon-name-part></tp:taxon-name>, <tp:taxon-name><tp:taxon-name-part taxon-name-part-type="superfamily">Trigonalyoidea</tp:taxon-name-part></tp:taxon-name>).</article-title><source>ZooKeys</source><volume>385</volume>: <fpage>1</fpage>–<lpage>207</lpage>. <ext-link xlink:type="simple" ext-link-type="doi" xlink:href="10.3897/zookeys.385.6560">https://doi.org/10.3897/zookeys.385.6560</ext-link></mixed-citation></ref></ref-list></tp:taxon-treatment>
