# Supplementary material for: New species and new records of Trigonalyidae (Hymenoptera) from Tibet, China
Source: Zookeys. 2020 Mar 12;918:83–98. doi: 10.3897/zookeys.918.49729 (PMC7082393; doi:10.3897/zookeys.918.49729)
Supplement: XML Treatment for Jezonogonalos nyingchiensis [file zookeys.918.49729-treatment3.xml]

<!DOCTYPE tp:taxon-treatment
  PUBLIC "-//TaxonX//DTD Taxonomic Treatment Publishing DTD v0 20100105//EN" "tax-treatment-NSO.dtd">
<tp:taxon-treatment xmlns:tp="http://www.plazi.org/taxpub"><tp:treatment-meta><kwd-group><label>Taxon classification</label><kwd><named-content xmlns:xlink="http://www.w3.org/1999/xlink" content-type="kingdom">Animalia</named-content></kwd><kwd><named-content xmlns:xlink="http://www.w3.org/1999/xlink" content-type="order">Hymenoptera</named-content></kwd><kwd><named-content xmlns:xlink="http://www.w3.org/1999/xlink" content-type="family">Trigonalyidae</named-content></kwd></kwd-group><mixed-citation publication-type="journal"><person-group><name><surname>Chen</surname><given-names>Hua-Yan</given-names></name><name><surname>Hong</surname><given-names>Chun-Dan</given-names></name><name><surname>van Achterberg</surname><given-names>Cornelis</given-names></name><name><surname>Pang</surname><given-names>Hong</given-names></name></person-group><article-title>New species and new records of <tp:taxon-name><tp:taxon-name-part taxon-name-part-type="family">Trigonalyidae</tp:taxon-name-part></tp:taxon-name> (<tp:taxon-name><tp:taxon-name-part taxon-name-part-type="order">Hymenoptera</tp:taxon-name-part></tp:taxon-name>) from Tibet, China</article-title><source>Zookeys</source><day>12</day><month>3</month><year>2020</year><volume>918</volume><fpage>83</fpage><lpage>98</lpage><pub-id pub-id-type="doi">10.3897/zookeys.918.49729</pub-id></mixed-citation></tp:treatment-meta><tp:nomenclature><tp:taxon-name><object-id xmlns:xlink="http://www.w3.org/1999/xlink" content-type="arpha" xlink:type="simple">42D18857-DDCD-53AB-9058-154480957B04</object-id>
            <tp:taxon-name-part taxon-name-part-type="genus" reg="Jezonogonalos">Jezonogonalos</tp:taxon-name-part>
            <tp:taxon-name-part taxon-name-part-type="species" reg="nyingchiensis">nyingchiensis</tp:taxon-name-part>
            <object-id xmlns:xlink="http://www.w3.org/1999/xlink" content-type="zoobank" xlink:type="simple">http://zoobank.org/C47806BA-246D-4131-B4F4-8B632009CD26</object-id>
          </tp:taxon-name><tp:taxon-authority>Chen &amp; van Achterberg</tp:taxon-authority><tp:taxon-status xmlns:xlink="http://www.w3.org/1999/xlink" xlink:type="simple">sp. nov.</tp:taxon-status><xref ref-type="fig" rid="F3">Figs 12–14</xref><xref ref-type="fig" rid="F4">, 15–22</xref></tp:nomenclature><tp:treatment-sec sec-type="material" id="SECID0ECBAE"><title>Material examined.</title><p><bold><italic>Holotype</italic></bold>, female, China: Tibet, Nyingchi, Yigong, 2256 m, <named-content xmlns:xlink="http://www.w3.org/1999/xlink" content-type="dwc:verbatimCoordinates" xlink:type="simple"><named-content content-type="geo-json" specific-use="{&#34;type&#34;:&#34;Point&#34;,&#34;coordinates&#34;:[94.908333,30.181389]}" id="NCID0EQBAE" xlink:type="simple">30°10'53"N, 94°54'30"E</named-content></named-content>, 3.viii.2018, sweep net, SCAU 3040487 (deposited in <abbrev xmlns:xlink="http://www.w3.org/1999/xlink" xlink:title="Sun Yat-sen University, The Museum of Biology, Guangzhou, China" id="ABBRID0EVBAE" xlink:type="simple">SYSBM</abbrev>). <bold><italic>Paratypes</italic></bold>: 2 females, same data as holotype.</p></tp:treatment-sec><tp:treatment-sec sec-type="diagnosis" id="SECID0E3BAE"><title>Diagnosis.</title><p>Occipital carina very wide medio-dorsally, with pair of curved lamellae separated by a carina (Fig. <xref ref-type="fig" rid="F3">14</xref>); outer side of supra-antennal elevations subvertical, smooth, and elevations approximately 0.6 × as long as scapus (Fig. <xref ref-type="fig" rid="F3">14</xref>); frons densely punctate dorsally and laterally, largely smooth ventrally and medially (Fig. <xref ref-type="fig" rid="F3">13</xref>); supra-antennal elevations largely ivory dorsally (Fig. <xref ref-type="fig" rid="F3">14</xref>); mandible mainly black, except dark brown base of teeth (Fig. <xref ref-type="fig" rid="F3">13</xref>); metasoma dorsally largely smooth and largely black (Fig. <xref ref-type="fig" rid="F4">20</xref>); first tergite approximately 0.7 × as long as its apical width (Fig. <xref ref-type="fig" rid="F4">20</xref>); third sternite approximately 0.4 × as long as second sternite (Fig. <xref ref-type="fig" rid="F4">22</xref>).</p><fig id="F3" position="float" orientation="portrait"><object-id xmlns:xlink="http://www.w3.org/1999/xlink" content-type="doi" xlink:type="simple">10.3897/zookeys.918.49729.figures12-14</object-id><object-id xmlns:xlink="http://www.w3.org/1999/xlink" content-type="arpha" xlink:type="simple">73CADDD9-8B1C-58B8-BCF6-74FECEF7C21B</object-id><label>Figures 12–14.</label><caption><p><italic><tp:taxon-name><tp:taxon-name-part taxon-name-part-type="genus" reg="Jezonogonalos">Jezonogonalos</tp:taxon-name-part> <tp:taxon-name-part taxon-name-part-type="species" reg="nyingchiensis">nyingchiensis</tp:taxon-name-part></tp:taxon-name></italic> Chen &amp; van Achterberg, sp. nov., holotype, female (SCAU 3040487). <bold>12</bold> Habitus, lateral aspect <bold>13</bold> head, anterior aspect <bold>14</bold> head, dorsal aspect.</p></caption><graphic xmlns:xlink="http://www.w3.org/1999/xlink" xlink:href="zookeys-918-083-g003.jpg" position="float" orientation="portrait" xlink:type="simple" id="oo_388723.jpg"><uri content-type="original_file" xlink:type="simple">https://binary.pensoft.net/fig/388723</uri></graphic></fig><fig id="F4" position="float" orientation="portrait"><object-id xmlns:xlink="http://www.w3.org/1999/xlink" content-type="doi" xlink:type="simple">10.3897/zookeys.918.49729.figures15-22</object-id><object-id xmlns:xlink="http://www.w3.org/1999/xlink" content-type="arpha" xlink:type="simple">6F4D7DB2-6224-5B36-A9E6-408A7990A560</object-id><label>Figures 15–22.</label><caption><p><italic><tp:taxon-name><tp:taxon-name-part taxon-name-part-type="genus" reg="Jezonogonalos">Jezonogonalos</tp:taxon-name-part> <tp:taxon-name-part taxon-name-part-type="species" reg="nyingchiensis">nyingchiensis</tp:taxon-name-part></tp:taxon-name></italic> Chen &amp; van Achterberg, sp. nov., holotype, female (SCAU 3040487). <bold>15</bold> Antenna <bold>16</bold> wings <bold>17</bold> head, lateral aspect <bold>18</bold> mesosoma, dorsal aspect <bold>19</bold> mesosoma, lateral aspect <bold>20</bold> metasoma, dorsal aspect <bold>21</bold> metasoma, lateral aspect <bold>22</bold> metasoma, ventral aspect.</p></caption><graphic xmlns:xlink="http://www.w3.org/1999/xlink" xlink:href="zookeys-918-083-g004.jpg" position="float" orientation="portrait" xlink:type="simple" id="oo_388724.jpg"><uri content-type="original_file" xlink:type="simple">https://binary.pensoft.net/fig/388724</uri></graphic></fig></tp:treatment-sec><tp:treatment-sec sec-type="comments" id="SECID0EIFAE"><title>Comments.</title><p>This species is similar to <italic><tp:taxon-name><tp:taxon-name-part taxon-name-part-type="genus" reg="Jezonogonalos">J.</tp:taxon-name-part> <tp:taxon-name-part taxon-name-part-type="species" reg="shaanxiensis">shaanxiensis</tp:taxon-name-part></tp:taxon-name></italic> from Shaanxi (NW China) and it would run to that taxon (couplet 7) in the key of <xref ref-type="bibr" rid="B22">Tan et al. (2017)</xref>, but can be distinguished by having the frons largely smooth medially and the mesopleuron mainly punctate-rugose, but narrowly smooth posteriorly.</p></tp:treatment-sec><tp:treatment-sec sec-type="description" id="SECID0E4FAE"><title>Description.</title><p>Holotype, ♀, length of body 11.8 mm (of fore wing 9.8 mm).</p><p><bold><italic>Head.</italic></bold> Antenna with 25 segments; frons densely punctate dorsally and laterally, with medium-sized whitish setae, largely smooth ventrally and medially (Fig. <xref ref-type="fig" rid="F3">13</xref>); vertex largely smooth, moderately punctulate behind posterior ocellus (Fig. <xref ref-type="fig" rid="F3">14</xref>); temple largely smooth, punctulate (Fig. <xref ref-type="fig" rid="F4">17</xref>); head hardly narrowed behind eyes, eye in dorsal view 1.1 × as long as temple (Fig. <xref ref-type="fig" rid="F3">14</xref>); occipital carina strongly widened and pair of circular lamellae medio-dorsally, separated by a distinct carina (Figs <xref ref-type="fig" rid="F3">14</xref>, <xref ref-type="fig" rid="F4">17</xref>), laterally distinctly crenulate; supra-antennal elevations distinctly enlarged (approximately 0.6 × as long as scapus), smooth and outer side subvertical; clypeus concave and thick medio-ventrally and area above it convex and obtusely protruding (Fig. <xref ref-type="fig" rid="F3">13</xref>).</p><p><bold><italic>Mesosoma.</italic></bold> Mesosoma 1.7 × as long as its dorsoventral height (Fig. <xref ref-type="fig" rid="F4">19</xref>); mesopleuron mainly punctate-rugose, narrowly smooth posteriorly; notauli wide, deep and coarsely crenulate; middle lobe of mesoscutum smooth antero-medially, otherwise transversely punctate-rugose, lateral lobes mainly punctate except for a smooth line (Fig. <xref ref-type="fig" rid="F4">18</xref>); scutellar sulcus wide and coarsely crenulate; scutellum coarsely punctate and laterally with smooth spaces between longitudinal rugae, flattened, in lateral view below level of metanotum (Fig. <xref ref-type="fig" rid="F4">18</xref>); metanotum medially protruding, obtuse and densely and finely punctate (Fig. <xref ref-type="fig" rid="F4">18</xref>); propodeum antero-laterally irregularly rugulose to smooth, remainder coarsely transversely rugose and shiny medially, and smooth posteriorly (Fig. <xref ref-type="fig" rid="F4">18</xref>); posterior propodeal carina thick lamelliform (foramen approximately 4 × as wide as high medially).</p><p><bold><italic>Wings.</italic></bold> Fore wing: length of vein 1-M 1.4 × as long as vein 1-SR; third submarginal cell much wider anteriorly than petiolate second cell (Fig. <xref ref-type="fig" rid="F4">16</xref>).</p><p><bold><italic>Metasoma.</italic></bold> First tergite 0.7 × as long as its apical width, smooth but basal depression anteriorly with some crenulae (Fig. <xref ref-type="fig" rid="F4">20</xref>); second and following tergites shiny and smooth except for punctulation; sternites rather sparsely finely punctate, with wide smooth interspaces; second sternite weakly curved in lateral view; third sternite approximately 0.4 × as long as second sternite (Fig. <xref ref-type="fig" rid="F4">22</xref>); hypopygium triangularly protruding in ventral view (Fig. <xref ref-type="fig" rid="F4">21</xref>).</p><p><bold><italic>Colour.</italic></bold> Black; inner orbita narrowly ivory and connected to ivory malar space; pair of faint patches on clypeus, basal patch of mandible, large patch on supra-antennal elevations, large patch on anterior margin of pronotum, pair of elongate patches on middle lobe of mesoscutum anteriorly, pair of narrow lines near tegulae, epipleura of tergites, large patch apico-laterally on second tergite and narrow apical bands of sternites ivory; mandible teeth dark brown basally (Fig. <xref ref-type="fig" rid="F3">13</xref>); tegulae mainly dark brown; palpi dark brown; legs mainly black, but fore femur apico-ventrally brownish; pterostigma basally yellow, and remainder dark brown; large area below pterostigma dark brown and remainder of wing membrane subhyaline (Fig. <xref ref-type="fig" rid="F4">18</xref>).</p><p><bold><italic>Variations.</italic></bold> Length of body 10.8–11.2 mm, of fore wing 8.9–9.4 mm; metanotum black or with pair of faint ivory spots medially; ivory patches of clypeus and mesoscutum rather small to large; length of vein 1-M of fore wing 1.3–1.5 × as long as vein 1-SR.</p><p><bold>Male.</bold> Unknown.</p></tp:treatment-sec><tp:treatment-sec sec-type="biology" id="SECID0EYJAE"><title>Biology.</title><p>Unknown.</p></tp:treatment-sec><tp:treatment-sec sec-type="distribution" id="SECID0E4JAE"><title>Distribution.</title><p>China (Tibet). Collected at 2256 m.</p></tp:treatment-sec><tp:treatment-sec sec-type="etymology" id="SECID0ECKAE"><title>Etymology.</title><p>Named after Nyingchi County, where it was collected. Treat as an adjective in apposition.</p></tp:treatment-sec><ref-list><ref id="B22"><mixed-citation xmlns:xlink="http://www.w3.org/1999/xlink" xlink:type="simple"><person-group><name name-style="western"><surname>Tan</surname><given-names>J-L</given-names></name><name name-style="western"><surname>van Achterberg</surname><given-names>C</given-names></name><name name-style="western"><surname>Tan</surname><given-names>Q-Q</given-names></name><name name-style="western"><surname>Zhao</surname><given-names>L-P</given-names></name></person-group> (<year>2017</year>) <article-title>New species of <tp:taxon-name><tp:taxon-name-part taxon-name-part-type="family">Trigonalyidae</tp:taxon-name-part></tp:taxon-name> (<tp:taxon-name><tp:taxon-name-part taxon-name-part-type="order">Hymenoptera</tp:taxon-name-part></tp:taxon-name>) from NW China.</article-title><source>ZooKeys</source><volume>698</volume>: <fpage>17</fpage>–<lpage>58</lpage>. <ext-link xlink:type="simple" ext-link-type="doi" xlink:href="10.3897/zookeys.698.13366">https://doi.org/10.3897/zookeys.698.13366</ext-link></mixed-citation></ref></ref-list></tp:taxon-treatment>
