# Supplementary material for: New species and new records of Trigonalyidae (Hymenoptera) from Tibet, China
Source: Zookeys. 2020 Mar 12;918:83–98. doi: 10.3897/zookeys.918.49729 (PMC7082393; doi:10.3897/zookeys.918.49729)
Supplement: XML Treatment for Taeniogonalos [file zookeys.918.49729-treatment6.xml]

<!DOCTYPE tp:taxon-treatment
  PUBLIC "-//TaxonX//DTD Taxonomic Treatment Publishing DTD v0 20100105//EN" "tax-treatment-NSO.dtd">
<tp:taxon-treatment xmlns:tp="http://www.plazi.org/taxpub"><tp:treatment-meta><kwd-group><label>Taxon classification</label><kwd><named-content xmlns:xlink="http://www.w3.org/1999/xlink" content-type="kingdom">Animalia</named-content></kwd><kwd><named-content xmlns:xlink="http://www.w3.org/1999/xlink" content-type="order">Hymenoptera</named-content></kwd><kwd><named-content xmlns:xlink="http://www.w3.org/1999/xlink" content-type="family">Trigonalyidae</named-content></kwd></kwd-group><mixed-citation publication-type="journal"><person-group><name><surname>Chen</surname><given-names>Hua-Yan</given-names></name><name><surname>Hong</surname><given-names>Chun-Dan</given-names></name><name><surname>van Achterberg</surname><given-names>Cornelis</given-names></name><name><surname>Pang</surname><given-names>Hong</given-names></name></person-group><article-title>New species and new records of <tp:taxon-name><tp:taxon-name-part taxon-name-part-type="family">Trigonalyidae</tp:taxon-name-part></tp:taxon-name> (<tp:taxon-name><tp:taxon-name-part taxon-name-part-type="order">Hymenoptera</tp:taxon-name-part></tp:taxon-name>) from Tibet, China</article-title><source>Zookeys</source><day>12</day><month>3</month><year>2020</year><volume>918</volume><fpage>83</fpage><lpage>98</lpage><pub-id pub-id-type="doi">10.3897/zookeys.918.49729</pub-id></mixed-citation></tp:treatment-meta><tp:nomenclature><tp:taxon-name><object-id xmlns:xlink="http://www.w3.org/1999/xlink" content-type="arpha" xlink:type="simple">4BD57DCF-943F-5190-9E89-6614301EADAD</object-id>
            <tp:taxon-name-part taxon-name-part-type="genus" reg="Taeniogonalos">Taeniogonalos</tp:taxon-name-part>
          </tp:taxon-name><tp:taxon-authority>Schulz, 1906</tp:taxon-authority><xref ref-type="fig" rid="F5">Figs 23–25</xref><xref ref-type="fig" rid="F6">, 26–33</xref><tp:nomenclature-citation-list><tp:nomenclature-citation><tp:taxon-name>
                <tp:taxon-name-part taxon-name-part-type="genus" reg="Taeniogonalos">Taeniogonalos</tp:taxon-name-part>
              </tp:taxon-name><comment>Schulz, 1906: 212; <xref ref-type="bibr" rid="B25">Weinstein and Austin 1991</xref>: 416; <xref ref-type="bibr" rid="B24">Tsuneki 1991</xref>: 59; <xref ref-type="bibr" rid="B3">Carmean and Kimsey 1998</xref>: 65; <xref ref-type="bibr" rid="B5">Chen et al. 2014</xref>: 95–193 (synonymy, references, diagnosis, key to Chinese species). Type species: <tp:taxon-name><tp:taxon-name-part taxon-name-part-type="genus" reg="Trigonalys">Trigonalys</tp:taxon-name-part> <tp:taxon-name-part taxon-name-part-type="species" reg="maculata">maculata</tp:taxon-name-part></tp:taxon-name> Smith, 1851, by monotypy.</comment></tp:nomenclature-citation></tp:nomenclature-citation-list></tp:nomenclature><tp:treatment-sec sec-type="diagnosis" id="SECID0EJUAE"><title>Diagnosis.</title><p>Antenna with 21–26 segments, without pale band and slender medially; male antenna with linear tyloids (= elevated elongate areas) on 11<sup>th</sup>–16<sup>th</sup> antennal segments; supra-antennal elevations smooth or punctate, without depression dorsally, remain far separated from each other medially and without horizontal “shelf” between antennal bases; temple usually punctate or reticulate-punctate and moderately shiny; occipital carina ending at hypostomal carina at level of mandibular base; vertex flattened, without median depression dorsally; apical segment of labial palp widened and obtuse, more or less triangular; mandibles wide in anterior view and sublaterally attached to head; mesoscutum and scutellum distinctly punctate or rugose; metanotum at least partly convex latero-dorsally and often sculptured; vein 1-SR of fore wing medium-sized to long; fore wing often with subapical dark patch or large part of fore wing dark brown; triangular dorso-apical part of hind trochanter separated by an oblique groove; fore trochanter subparallel-sided and distinctly longer than hind trochanter; hind tarsus slightly or not modified; propodeal foramen more or less arched dorsally and often with a lamelliform carina; second sternite convex in lateral view (but less so in males), strongly sclerotized and frequently densely punctate, sometimes with a medio-posterior elevation but without pair of small teeth; basal half of third sternite flat, without a distinct ledge anteriorly; hypopygium of female pointing anteriorly toward second sternite or straight down or pointing posteriad (<xref ref-type="bibr" rid="B5">Chen et al. 2014</xref>).</p><fig id="F5" position="float" orientation="portrait"><object-id xmlns:xlink="http://www.w3.org/1999/xlink" content-type="doi" xlink:type="simple">10.3897/zookeys.918.49729.figures23-25</object-id><object-id xmlns:xlink="http://www.w3.org/1999/xlink" content-type="arpha" xlink:type="simple">24D8771F-7437-554D-9043-7B7D5158FEEC</object-id><label>Figures 23–25.</label><caption><p><italic><tp:taxon-name><tp:taxon-name-part taxon-name-part-type="genus" reg="Taeniogonalos">Taeniogonalos</tp:taxon-name-part> <tp:taxon-name-part taxon-name-part-type="species" reg="eurysoma">eurysoma</tp:taxon-name-part></tp:taxon-name></italic> Chen &amp; van Achterberg, sp. nov., holotype, female (SCAU 3040488). <bold>23</bold> Habitus, lateral aspect <bold>24</bold> head, anterior aspect <bold>25</bold> head, dorsal aspect.</p></caption><graphic xmlns:xlink="http://www.w3.org/1999/xlink" xlink:href="zookeys-918-083-g005.jpg" position="float" orientation="portrait" xlink:type="simple" id="oo_388725.jpg"><uri content-type="original_file" xlink:type="simple">https://binary.pensoft.net/fig/388725</uri></graphic></fig></tp:treatment-sec><tp:treatment-sec sec-type="biology" id="SECID0EVVAE"><title>Biology.</title><p>Reared as hyperparasitoid of parasitoid wasps (<tp:taxon-name><tp:taxon-name-part taxon-name-part-type="family">Ichneumonidae</tp:taxon-name-part></tp:taxon-name> and <tp:taxon-name><tp:taxon-name-part taxon-name-part-type="family">Braconidae</tp:taxon-name-part></tp:taxon-name>) and parasitoid flies (<tp:taxon-name><tp:taxon-name-part taxon-name-part-type="family">Tachinidae</tp:taxon-name-part></tp:taxon-name>) in caterpillars, but some species are primary parasitoids of pergid sawflies in Australia (<xref ref-type="bibr" rid="B14">Raff 1934</xref>; <xref ref-type="bibr" rid="B4">Carne 1969</xref>; <xref ref-type="bibr" rid="B7">He and Chen 1986</xref>; <xref ref-type="bibr" rid="B26">Weinstein and Austin 1995</xref>; <xref ref-type="bibr" rid="B3">Carmean and Kimsey 1998</xref>). Collected mainly in April–October, rarely in November or January.</p></tp:treatment-sec><tp:treatment-sec sec-type="distribution" id="SECID0E5WAE"><title>Distribution.</title><p>This genus occurs in all major regions, but is unknown from Europe and western Nearctic region. Most of the species occur in the East Palaearctic, Northeast Oriental, and Neotropical regions (<xref ref-type="bibr" rid="B3">Carmean and Kimsey 1998</xref>). <xref ref-type="bibr" rid="B5">Chen et al. (2014)</xref> reported two species (<italic><tp:taxon-name><tp:taxon-name-part taxon-name-part-type="genus" reg="Taeniogonalos">Taeniogonalos</tp:taxon-name-part> <tp:taxon-name-part taxon-name-part-type="species" reg="formosana">formosana</tp:taxon-name-part></tp:taxon-name></italic> (Bischoff 1913) and <italic><tp:taxon-name><tp:taxon-name-part taxon-name-part-type="genus" reg="Taeniogonalos">T.</tp:taxon-name-part> <tp:taxon-name-part taxon-name-part-type="species" reg="taihorina">taihorina</tp:taxon-name-part></tp:taxon-name></italic> (<xref ref-type="bibr" rid="B2">Bischoff 1914</xref>)) from Tibet. Here we describe a third species new to science and report a fourth species from this region.</p></tp:treatment-sec><tp:treatment-sec><!--Section generated to contain objects referenced in tp:taxon-treatment.--><fig id="F6" position="float" orientation="portrait"><object-id xmlns:xlink="http://www.w3.org/1999/xlink" content-type="doi" xlink:type="simple">10.3897/zookeys.918.49729.figures26-33</object-id><object-id xmlns:xlink="http://www.w3.org/1999/xlink" content-type="arpha" xlink:type="simple">F0EB853C-9CB5-525C-B0FA-19677D9B0AFC</object-id><label>Figures 26–33.</label><caption><p><italic><tp:taxon-name><tp:taxon-name-part taxon-name-part-type="genus" reg="Taeniogonalos">Taeniogonalos</tp:taxon-name-part> <tp:taxon-name-part taxon-name-part-type="species" reg="eurysoma">eurysoma</tp:taxon-name-part></tp:taxon-name></italic> Chen &amp; van Achterberg, sp. nov., holotype, female (SCAU 3040488). <bold>26</bold> Antenna <bold>27</bold> wings <bold>28</bold> head, lateral aspect <bold>29</bold> mesosoma, dorsal aspect <bold>30</bold> mesosoma, lateral aspect <bold>31</bold> metasoma, dorsal aspect <bold>32</bold> metasoma, lateral aspect <bold>33</bold> metasoma, ventral aspect.</p></caption><graphic xmlns:xlink="http://www.w3.org/1999/xlink" xlink:href="zookeys-918-083-g006.jpg" position="float" orientation="portrait" xlink:type="simple" id="oo_388726.jpg"><uri content-type="original_file" xlink:type="simple">https://binary.pensoft.net/fig/388726</uri></graphic></fig></tp:treatment-sec><ref-list><ref id="B25"><mixed-citation xmlns:xlink="http://www.w3.org/1999/xlink" xlink:type="simple"><person-group><name name-style="western"><surname>Weinstein</surname><given-names>P</given-names></name><name name-style="western"><surname>Austin</surname><given-names>AD</given-names></name></person-group> (<year>1991</year>) <article-title>The host relationships of trigonalyid wasps (<tp:taxon-name><tp:taxon-name-part taxon-name-part-type="order">Hymenoptera</tp:taxon-name-part></tp:taxon-name>: <tp:taxon-name><tp:taxon-name-part taxon-name-part-type="family">Trigonalyidae</tp:taxon-name-part></tp:taxon-name>), with a review of their biology and catalogue to world species.</article-title><source>Journal of Natural History</source><volume>25</volume>(<issue>2</issue>): <fpage>399</fpage>–<lpage>433</lpage>. <ext-link xlink:type="simple" ext-link-type="doi" xlink:href="10.1080/00222939100770281">https://doi.org/10.1080/00222939100770281</ext-link></mixed-citation></ref><ref id="B24"><mixed-citation xmlns:xlink="http://www.w3.org/1999/xlink" xlink:type="simple"><person-group><name name-style="western"><surname>Tsuneki</surname><given-names>K</given-names></name></person-group> (<year>1991</year>) <article-title>Revision of the <tp:taxon-name><tp:taxon-name-part taxon-name-part-type="family">Trigonalidae</tp:taxon-name-part></tp:taxon-name> of Japan and adjacent territories (<tp:taxon-name><tp:taxon-name-part taxon-name-part-type="order">Hymenoptera</tp:taxon-name-part></tp:taxon-name>).</article-title><source>Special Publications Japan Hymenopterists Association</source><volume>37</volume>: <fpage>1</fpage>–<lpage>68</lpage>.</mixed-citation></ref><ref id="B3"><mixed-citation xmlns:xlink="http://www.w3.org/1999/xlink" xlink:type="simple"><person-group><name name-style="western"><surname>Carmean</surname><given-names>D</given-names></name><name name-style="western"><surname>Kimsey</surname><given-names>L</given-names></name></person-group> (<year>1998</year>) <article-title>Phylogenetic revision of the parasitoid wasp family <tp:taxon-name><tp:taxon-name-part taxon-name-part-type="family">Trigonalidae</tp:taxon-name-part></tp:taxon-name> (<tp:taxon-name><tp:taxon-name-part taxon-name-part-type="order">Hymenoptera</tp:taxon-name-part></tp:taxon-name>).</article-title><source>Systematic Entomology</source><volume>23</volume>: <fpage>35</fpage>–<lpage>76</lpage>. <ext-link xlink:type="simple" ext-link-type="doi" xlink:href="10.1046/j.1365-3113.1998.00042.x">https://doi.org/10.1046/j.1365-3113.1998.00042.x</ext-link></mixed-citation></ref><ref id="B5"><mixed-citation xmlns:xlink="http://www.w3.org/1999/xlink" xlink:type="simple"><person-group><name name-style="western"><surname>Chen</surname><given-names>H-Y</given-names></name><name name-style="western"><surname>van Achterberg</surname><given-names>C</given-names></name><name name-style="western"><surname>He</surname><given-names>J-H</given-names></name><name name-style="western"><surname>Xu</surname><given-names>Z-F</given-names></name></person-group> (<year>2014</year>) <article-title>A revision of the Chinese <tp:taxon-name><tp:taxon-name-part taxon-name-part-type="family">Trigonalyidae</tp:taxon-name-part></tp:taxon-name> (<tp:taxon-name><tp:taxon-name-part taxon-name-part-type="order">Hymenoptera</tp:taxon-name-part></tp:taxon-name>, <tp:taxon-name><tp:taxon-name-part taxon-name-part-type="superfamily">Trigonalyoidea</tp:taxon-name-part></tp:taxon-name>).</article-title><source>ZooKeys</source><volume>385</volume>: <fpage>1</fpage>–<lpage>207</lpage>. <ext-link xlink:type="simple" ext-link-type="doi" xlink:href="10.3897/zookeys.385.6560">https://doi.org/10.3897/zookeys.385.6560</ext-link></mixed-citation></ref><ref id="B14"><mixed-citation xmlns:xlink="http://www.w3.org/1999/xlink" xlink:type="simple"><person-group><name name-style="western"><surname>Raff</surname><given-names>JW</given-names></name></person-group> (<year>1934</year>) <article-title>Observations on sawflies of the genus <tp:taxon-name><tp:taxon-name-part taxon-name-part-type="genus">Perga</tp:taxon-name-part></tp:taxon-name>, with notes on some reared primary parasites of the families <tp:taxon-name><tp:taxon-name-part taxon-name-part-type="family">Trigonalidae</tp:taxon-name-part></tp:taxon-name>, <tp:taxon-name><tp:taxon-name-part taxon-name-part-type="family">Ichneumonidae</tp:taxon-name-part></tp:taxon-name>, and <tp:taxon-name><tp:taxon-name-part taxon-name-part-type="family">Tachinidae</tp:taxon-name-part></tp:taxon-name>.</article-title><source>Proceedings of the Royal Society of Victoria</source><volume>47</volume>: <fpage>54</fpage>–<lpage>77</lpage>.</mixed-citation></ref><ref id="B4"><mixed-citation xmlns:xlink="http://www.w3.org/1999/xlink" xlink:type="simple"><person-group><name name-style="western"><surname>Carne</surname><given-names>PB</given-names></name></person-group> (<year>1969</year>) <article-title>On the population dynamics of the <italic><tp:taxon-name><tp:taxon-name-part taxon-name-part-type="genus">Eucalyptus</tp:taxon-name-part></tp:taxon-name></italic>-defoliating sawfly <italic><tp:taxon-name><tp:taxon-name-part taxon-name-part-type="genus">Perga</tp:taxon-name-part> <tp:taxon-name-part taxon-name-part-type="species">affinis</tp:taxon-name-part> <tp:taxon-name-part taxon-name-part-type="subspecies">affinis</tp:taxon-name-part></tp:taxon-name></italic> Kirby (<tp:taxon-name><tp:taxon-name-part taxon-name-part-type="order">Hymenoptera</tp:taxon-name-part></tp:taxon-name>).</article-title><source>Australian Journal of Zoology</source><volume>17</volume>: <fpage>113</fpage>–<lpage>141</lpage>. <ext-link xlink:type="simple" ext-link-type="doi" xlink:href="10.1071/ZO9690113">https://doi.org/10.1071/ZO9690113</ext-link></mixed-citation></ref><ref id="B7"><mixed-citation xmlns:xlink="http://www.w3.org/1999/xlink" xlink:type="simple"><person-group><name name-style="western"><surname>He</surname><given-names>J-H</given-names></name><name name-style="western"><surname>Chen</surname><given-names>H-L</given-names></name></person-group> (<year>1986</year>) <article-title><italic><tp:taxon-name><tp:taxon-name-part taxon-name-part-type="genus">Poecilogonalos</tp:taxon-name-part> <tp:taxon-name-part taxon-name-part-type="species">flavoscutellata</tp:taxon-name-part></tp:taxon-name></italic> Chen (<tp:taxon-name><tp:taxon-name-part taxon-name-part-type="order">Hymenoptera</tp:taxon-name-part></tp:taxon-name>: <tp:taxon-name><tp:taxon-name-part taxon-name-part-type="family">Trigonalidae</tp:taxon-name-part></tp:taxon-name>), an epiparasite of the <italic><tp:taxon-name><tp:taxon-name-part taxon-name-part-type="genus">Locastra</tp:taxon-name-part> <tp:taxon-name-part taxon-name-part-type="species">muscosalis</tp:taxon-name-part></tp:taxon-name></italic> Walker (<tp:taxon-name><tp:taxon-name-part taxon-name-part-type="order">Lepidoptera</tp:taxon-name-part></tp:taxon-name>: <tp:taxon-name><tp:taxon-name-part taxon-name-part-type="family">Pyralidae</tp:taxon-name-part></tp:taxon-name>).</article-title><source>Acta Agriculturae Universitatis Zhejiangensis</source><volume>12</volume>(<issue>2</issue>): <fpage>231</fpage>–<lpage>232</lpage>. [In Chinese]</mixed-citation></ref><ref id="B26"><mixed-citation xmlns:xlink="http://www.w3.org/1999/xlink" xlink:type="simple"><person-group><name name-style="western"><surname>Weinstein</surname><given-names>P</given-names></name><name name-style="western"><surname>Austin</surname><given-names>AD</given-names></name></person-group> (<year>1995</year>) <article-title>Primary parasitism, development and adult biology in the wasp <italic><tp:taxon-name><tp:taxon-name-part taxon-name-part-type="genus">Taeniogonalos</tp:taxon-name-part> <tp:taxon-name-part taxon-name-part-type="species">venatoria</tp:taxon-name-part></tp:taxon-name></italic> Riek (<tp:taxon-name><tp:taxon-name-part taxon-name-part-type="order">Hymenoptera</tp:taxon-name-part></tp:taxon-name>: <tp:taxon-name><tp:taxon-name-part taxon-name-part-type="family">Trigonalyidae</tp:taxon-name-part></tp:taxon-name>).</article-title><source>Australian Journal of Zoology</source><volume>43</volume>: <fpage>541</fpage>–<lpage>555</lpage>. <ext-link xlink:type="simple" ext-link-type="doi" xlink:href="10.1071/ZO9950541">https://doi.org/10.1071/ZO9950541</ext-link></mixed-citation></ref><ref id="B2"><mixed-citation xmlns:xlink="http://www.w3.org/1999/xlink" xlink:type="simple"><person-group><name name-style="western"><surname>Bischoff</surname><given-names>H</given-names></name></person-group> (<year>1914</year>) Eine weitere neue Trigonaloide von Formosa. Archiv fűr Naturgeschichte Berlin 80(2)A: 93–96.</mixed-citation></ref></ref-list></tp:taxon-treatment>
