# Supplementary material for: New species and new records of Trigonalyidae (Hymenoptera) from Tibet, China
Source: Zookeys. 2020 Mar 12;918:83–98. doi: 10.3897/zookeys.918.49729 (PMC7082393; doi:10.3897/zookeys.918.49729)
Supplement: XML Treatment for Taeniogonalos bucarinata [file zookeys.918.49729-treatment7.xml]

<!DOCTYPE tp:taxon-treatment
  PUBLIC "-//TaxonX//DTD Taxonomic Treatment Publishing DTD v0 20100105//EN" "tax-treatment-NSO.dtd">
<tp:taxon-treatment xmlns:tp="http://www.plazi.org/taxpub"><tp:treatment-meta><kwd-group><label>Taxon classification</label><kwd><named-content xmlns:xlink="http://www.w3.org/1999/xlink" content-type="kingdom">Animalia</named-content></kwd><kwd><named-content xmlns:xlink="http://www.w3.org/1999/xlink" content-type="order">Hymenoptera</named-content></kwd><kwd><named-content xmlns:xlink="http://www.w3.org/1999/xlink" content-type="family">Trigonalyidae</named-content></kwd></kwd-group><mixed-citation publication-type="journal"><person-group><name><surname>Chen</surname><given-names>Hua-Yan</given-names></name><name><surname>Hong</surname><given-names>Chun-Dan</given-names></name><name><surname>van Achterberg</surname><given-names>Cornelis</given-names></name><name><surname>Pang</surname><given-names>Hong</given-names></name></person-group><article-title>New species and new records of <tp:taxon-name><tp:taxon-name-part taxon-name-part-type="family">Trigonalyidae</tp:taxon-name-part></tp:taxon-name> (<tp:taxon-name><tp:taxon-name-part taxon-name-part-type="order">Hymenoptera</tp:taxon-name-part></tp:taxon-name>) from Tibet, China</article-title><source>Zookeys</source><day>12</day><month>3</month><year>2020</year><volume>918</volume><fpage>83</fpage><lpage>98</lpage><pub-id pub-id-type="doi">10.3897/zookeys.918.49729</pub-id></mixed-citation></tp:treatment-meta><tp:nomenclature><tp:taxon-name><object-id xmlns:xlink="http://www.w3.org/1999/xlink" content-type="arpha" xlink:type="simple">508B1CF1-5FE3-5D22-9FD7-5E92F5DE37AA</object-id>
            <tp:taxon-name-part taxon-name-part-type="genus" reg="Taeniogonalos">Taeniogonalos</tp:taxon-name-part>
            <tp:taxon-name-part taxon-name-part-type="species" reg="bucarinata">bucarinata</tp:taxon-name-part>
          </tp:taxon-name><tp:taxon-authority>Chen, van Achterberg, He &amp; Xu, 2014</tp:taxon-authority><tp:nomenclature-citation-list><tp:nomenclature-citation><tp:taxon-name>
                <tp:taxon-name-part taxon-name-part-type="genus" reg="Taeniogonalos">Taeniogonalos</tp:taxon-name-part> <tp:taxon-name-part taxon-name-part-type="species" reg="bucarinata">bucarinata</tp:taxon-name-part></tp:taxon-name><comment>Chen, van Achterberg, He &amp; Xu, 2014: 108–113 (description, diagnosis, distribution); <xref ref-type="bibr" rid="B22">Tan et al. 2017</xref>: 52–53 (distribution).</comment></tp:nomenclature-citation></tp:nomenclature-citation-list></tp:nomenclature><tp:treatment-sec sec-type="material" id="SECID0E2ZAE"><title>Material examined.</title><p>1 male, China: Tibet, Yadong County, Renqinggang Village, 3083 m, 18.vii.2013, Zhen Liu, 201300035 (<named-content xmlns:xlink="http://www.w3.org/1999/xlink" content-type="dwc:institutional_code" xlink:type="simple">ZJUH</named-content>); 1 male, China: Tibet, Nielamu County, 26.vii.2013, Zhen Liu, 201300123 (<named-content xmlns:xlink="http://www.w3.org/1999/xlink" content-type="dwc:institutional_code" xlink:type="simple">ZJUH</named-content>).</p></tp:treatment-sec><tp:treatment-sec sec-type="distribution" id="SECID0EJ1AE"><title>Distribution.</title><p>China (Fujian, Gansu, Henan, Ningxia, Shaanxi, Sichuan, Tibet, Yunnan, Zhejiang). Collected at 1200–3083 m.</p></tp:treatment-sec><tp:treatment-sec sec-type="notes" id="SECID0EO1AE"><title>Note.</title><p>This species is newly recorded from Tibet.</p></tp:treatment-sec><ref-list><ref id="B22"><mixed-citation xmlns:xlink="http://www.w3.org/1999/xlink" xlink:type="simple"><person-group><name name-style="western"><surname>Tan</surname><given-names>J-L</given-names></name><name name-style="western"><surname>van Achterberg</surname><given-names>C</given-names></name><name name-style="western"><surname>Tan</surname><given-names>Q-Q</given-names></name><name name-style="western"><surname>Zhao</surname><given-names>L-P</given-names></name></person-group> (<year>2017</year>) <article-title>New species of <tp:taxon-name><tp:taxon-name-part taxon-name-part-type="family">Trigonalyidae</tp:taxon-name-part></tp:taxon-name> (<tp:taxon-name><tp:taxon-name-part taxon-name-part-type="order">Hymenoptera</tp:taxon-name-part></tp:taxon-name>) from NW China.</article-title><source>ZooKeys</source><volume>698</volume>: <fpage>17</fpage>–<lpage>58</lpage>. <ext-link xlink:type="simple" ext-link-type="doi" xlink:href="10.3897/zookeys.698.13366">https://doi.org/10.3897/zookeys.698.13366</ext-link></mixed-citation></ref></ref-list></tp:taxon-treatment>
