# Supplementary material for: New species and new records of Trigonalyidae (Hymenoptera) from Tibet, China
Source: Zookeys. 2020 Mar 12;918:83–98. doi: 10.3897/zookeys.918.49729 (PMC7082393; doi:10.3897/zookeys.918.49729)
Supplement: XML Treatment for Taeniogonalos eurysoma [file zookeys.918.49729-treatment8.xml]

<!DOCTYPE tp:taxon-treatment
  PUBLIC "-//TaxonX//DTD Taxonomic Treatment Publishing DTD v0 20100105//EN" "tax-treatment-NSO.dtd">
<tp:taxon-treatment xmlns:tp="http://www.plazi.org/taxpub"><tp:treatment-meta><kwd-group><label>Taxon classification</label><kwd><named-content xmlns:xlink="http://www.w3.org/1999/xlink" content-type="kingdom">Animalia</named-content></kwd><kwd><named-content xmlns:xlink="http://www.w3.org/1999/xlink" content-type="order">Hymenoptera</named-content></kwd><kwd><named-content xmlns:xlink="http://www.w3.org/1999/xlink" content-type="family">Trigonalyidae</named-content></kwd></kwd-group><mixed-citation publication-type="journal"><person-group><name><surname>Chen</surname><given-names>Hua-Yan</given-names></name><name><surname>Hong</surname><given-names>Chun-Dan</given-names></name><name><surname>van Achterberg</surname><given-names>Cornelis</given-names></name><name><surname>Pang</surname><given-names>Hong</given-names></name></person-group><article-title>New species and new records of <tp:taxon-name><tp:taxon-name-part taxon-name-part-type="family">Trigonalyidae</tp:taxon-name-part></tp:taxon-name> (<tp:taxon-name><tp:taxon-name-part taxon-name-part-type="order">Hymenoptera</tp:taxon-name-part></tp:taxon-name>) from Tibet, China</article-title><source>Zookeys</source><day>12</day><month>3</month><year>2020</year><volume>918</volume><fpage>83</fpage><lpage>98</lpage><pub-id pub-id-type="doi">10.3897/zookeys.918.49729</pub-id></mixed-citation></tp:treatment-meta><tp:nomenclature><tp:taxon-name><object-id xmlns:xlink="http://www.w3.org/1999/xlink" content-type="arpha" xlink:type="simple">1FFEF4B6-758D-527E-8C49-7C8DA6D5C907</object-id>
            <tp:taxon-name-part taxon-name-part-type="genus" reg="Taeniogonalos">Taeniogonalos</tp:taxon-name-part>
            <tp:taxon-name-part taxon-name-part-type="species" reg="eurysoma">eurysoma</tp:taxon-name-part>
            <object-id xmlns:xlink="http://www.w3.org/1999/xlink" content-type="zoobank" xlink:type="simple">http://zoobank.org/8806BD55-3128-4E08-942D-44F6FD92D04A</object-id>
          </tp:taxon-name><tp:taxon-authority>Chen &amp; van Achterberg</tp:taxon-authority><tp:taxon-status xmlns:xlink="http://www.w3.org/1999/xlink" xlink:type="simple">sp. nov.</tp:taxon-status><xref ref-type="fig" rid="F5">Figs 23–25</xref><xref ref-type="fig" rid="F6">, 26–33</xref></tp:nomenclature><tp:treatment-sec sec-type="material" id="SECID0EE3AE"><title>Material examined.</title><p><bold><italic>Holotype</italic></bold>, female, China: Tibet, Nyingchi, Yigong, 2268 m <named-content xmlns:xlink="http://www.w3.org/1999/xlink" content-type="dwc:verbatimCoordinates" xlink:type="simple"><named-content content-type="geo-json" specific-use="{&#34;type&#34;:&#34;Point&#34;,&#34;coordinates&#34;:[94.806667,30.252778]}" id="NCID0ES3AE" xlink:type="simple">30°15'10"N, 94°48'24"E</named-content></named-content>, 5.viii.2018, sweep, SCAU 3040488 (deposited in <abbrev xmlns:xlink="http://www.w3.org/1999/xlink" xlink:title="Sun Yat-sen University, The Museum of Biology, Guangzhou, China" id="ABBRID0EX3AE" xlink:type="simple">SYSBM</abbrev>). <bold><italic>Paratype</italic></bold>: 1 female China: Tibet, Nyingchi, Yigong, 2256 m, <named-content xmlns:xlink="http://www.w3.org/1999/xlink" content-type="dwc:verbatimCoordinates" xlink:type="simple"><named-content content-type="geo-json" specific-use="{&#34;type&#34;:&#34;Point&#34;,&#34;coordinates&#34;:[94.908333,30.181389]}" id="NCID0EB4AE" xlink:type="simple">30°10'53"N, 94°54'30"E</named-content></named-content>, 3.viii.2018, sweep net (<abbrev xmlns:xlink="http://www.w3.org/1999/xlink" xlink:title="Sun Yat-sen University, The Museum of Biology, Guangzhou, China" id="ABBRID0EG4AE" xlink:type="simple">SYSBM</abbrev>).</p></tp:treatment-sec><tp:treatment-sec sec-type="diagnosis" id="SECID0EK4AE"><title>Diagnosis.</title><p>Supra-antennal elevations medium-sized (approximately 0.2 × as long as scapus) and their outer side oblique (Fig. <xref ref-type="fig" rid="F5">25</xref>); occipital carina narrow, non-lamelliform, smooth (Fig. <xref ref-type="fig" rid="F5">25</xref>); head anteriorly and posteriorly, and pronotum laterally entirely black (Figs <xref ref-type="fig" rid="F5">24</xref>, <xref ref-type="fig" rid="F5">25</xref>, <xref ref-type="fig" rid="F6">28</xref>); vertex reticulate-punctate behind stemmaticum and near eyes, becoming spaced punctate (with interspaces much wider than width of punctures) posteriorly (Fig. <xref ref-type="fig" rid="F5">25</xref>); mesoscutum coarsely sculptured (Fig. <xref ref-type="fig" rid="F6">29</xref>); notauli wide and crenulate (Fig. <xref ref-type="fig" rid="F6">29</xref>); scutellum coarsely rugose, convex laterally and shallowly concave medially (Fig. <xref ref-type="fig" rid="F6">29</xref>); metanotum slightly convex, rugose (Fig. <xref ref-type="fig" rid="F6">29</xref>); posterior propodeal carina distinctly arched, narrow lamelliform, foramen comparatively narrow (Fig. <xref ref-type="fig" rid="F6">29</xref>); posterior margin of tergites, 1<sup>st</sup> and 2<sup>nd</sup> sternites with ivory stripes (Figs <xref ref-type="fig" rid="F6">31–33</xref>); second sternite slightly convex (Fig. <xref ref-type="fig" rid="F6">32</xref>); third sternite without depression (Fig. <xref ref-type="fig" rid="F6">33</xref>).</p><fig id="F6" position="float" orientation="portrait"><object-id xmlns:xlink="http://www.w3.org/1999/xlink" content-type="doi" xlink:type="simple">10.3897/zookeys.918.49729.figures26-33</object-id><object-id xmlns:xlink="http://www.w3.org/1999/xlink" content-type="arpha" xlink:type="simple">F0EB853C-9CB5-525C-B0FA-19677D9B0AFC</object-id><label>Figures 26–33.</label><caption><p><italic><tp:taxon-name><tp:taxon-name-part taxon-name-part-type="genus" reg="Taeniogonalos">Taeniogonalos</tp:taxon-name-part> <tp:taxon-name-part taxon-name-part-type="species" reg="eurysoma">eurysoma</tp:taxon-name-part></tp:taxon-name></italic> Chen &amp; van Achterberg, sp. nov., holotype, female (SCAU 3040488). <bold>26</bold> Antenna <bold>27</bold> wings <bold>28</bold> head, lateral aspect <bold>29</bold> mesosoma, dorsal aspect <bold>30</bold> mesosoma, lateral aspect <bold>31</bold> metasoma, dorsal aspect <bold>32</bold> metasoma, lateral aspect <bold>33</bold> metasoma, ventral aspect.</p></caption><graphic xmlns:xlink="http://www.w3.org/1999/xlink" xlink:href="zookeys-918-083-g006.jpg" position="float" orientation="portrait" xlink:type="simple" id="oo_388726.jpg"><uri content-type="original_file" xlink:type="simple">https://binary.pensoft.net/fig/388726</uri></graphic></fig></tp:treatment-sec><tp:treatment-sec sec-type="comments" id="SECID0EVAAG"><title>Comments.</title><p>This species is close to <italic><tp:taxon-name><tp:taxon-name-part taxon-name-part-type="genus" reg="Taeniogonalos">T.</tp:taxon-name-part> <tp:taxon-name-part taxon-name-part-type="species" reg="alticola">alticola</tp:taxon-name-part></tp:taxon-name></italic> and it would run to that taxon (couplet 17) in the revised key of <xref ref-type="bibr" rid="B22">Tan et al. (2017)</xref>, but can be distinguished by having smaller supra-antennal elevations, notauli wide, deep and coarsely crenulate, and wide metasomal segments.</p></tp:treatment-sec><tp:treatment-sec sec-type="description" id="SECID0EKBAG"><title>Description.</title><p>Holotype, female, length of body 8.7 mm (of fore wing 7.8 mm).</p><p><bold><italic>Head.</italic></bold> Antenna with 25 segments; frons reticulate-punctate (Fig. <xref ref-type="fig" rid="F5">24</xref>); vertex reticulate-punctate behind stemmaticum and near eyes, becoming spaced punctate (interspaces much wider than width of punctures) posteriorly (Fig. <xref ref-type="fig" rid="F5">25</xref>); temple largely smooth with few punctures at orbita and densely punctate near mandible (Fig. <xref ref-type="fig" rid="F6">28</xref>); head gradually narrowed behind eyes, eye in dorsal view 0.9 × as long as temple (Fig. <xref ref-type="fig" rid="F5">25</xref>); occipital carina narrow, non-lamelliform, smooth (Fig. <xref ref-type="fig" rid="F5">25</xref>); supra-antennal elevations medium-sized (approximately 0.2 × as long as scapus) and their outer side oblique (Fig. <xref ref-type="fig" rid="F5">25</xref>); clypeus distinctly concave and thick medio-ventrally (Fig. <xref ref-type="fig" rid="F5">24</xref>).</p><p><bold><italic>Mesosoma.</italic></bold> Mesosoma 1.5 × as long as its dorso-ventral height (Fig. <xref ref-type="fig" rid="F6">30</xref>); mesopleuron largely punctate-rugose, becoming densely punctate posteriorly; transverse mesopleural groove narrow, crenulate; notauli wide, deep and coarsely crenulate; middle lobe of mesoscutum smooth antero-medially, otherwise transversely punctate-rugose, lateral lobes densely punctate anteriorly, becoming punctate-rugose posteriorly (Fig. <xref ref-type="fig" rid="F6">29</xref>); scutellar sulcus complete, moderately narrow and crenulate; scutellum coarsely rugose, convex laterally and shallowly concave medially, anteriorly distinctly above level of mesoscutum; metanotum slightly convex, rugose (Fig. <xref ref-type="fig" rid="F6">29</xref>); propodeum largely punctate-rugose, becoming smooth posteriorly (Fig. <xref ref-type="fig" rid="F6">29</xref>); posterior propodeal carina distinctly arched, narrow lamelliform, foramen comparatively narrow (Fig. <xref ref-type="fig" rid="F6">29</xref>) and as high as wide basally.</p><p><bold><italic>Wings.</italic></bold> Fore wing: vein 1-M 1.1 × as long as vein 1-SR (Fig. <xref ref-type="fig" rid="F6">27</xref>); second submarginal cell 1.3 × as long as third cell.</p><p><bold><italic>Metasoma.</italic></bold> First tergite 0.4 × as long as apically wide, smooth and with shallow but wide depression medially (Fig. <xref ref-type="fig" rid="F6">31</xref>); second tergite largely smooth and shiny medially, moderately punctate laterally; following tergites moderately punctate (Fig. <xref ref-type="fig" rid="F6">31</xref>); second sternite slightly convex, densely punctate (Fig. <xref ref-type="fig" rid="F6">32</xref>); third sternite without depression, densely punctate; following sternites densely punctate.</p><p><bold><italic>Colour.</italic></bold> Black; outer orbita with pale yellow stripes, inner orbita with small patches near malar space (Figs <xref ref-type="fig" rid="F3">13</xref>, <xref ref-type="fig" rid="F3">14</xref>); mandibles largely dark brown, with basal patches; pair of elongate patches on middle lobe of mesoscutum anteriorly, pair of patches on antero-lateral margin of scutellum, two pairs of transverse patches on metanotum; palpi, and tegulae dark brown; posterior margin of tergites, 1<sup>st</sup> and 2<sup>nd</sup> sternites with ivory stripes (Fig. <xref ref-type="fig" rid="F6">33</xref>); legs mainly black with tarsi dark brown; pterostigma nearly black; apical half of marginal cell of fore wing largely infuscate as area below it, remainder of wing membrane subhyaline (Fig. <xref ref-type="fig" rid="F6">27</xref>).</p><p><bold>Male.</bold> Unknown.</p></tp:treatment-sec><tp:treatment-sec sec-type="biology" id="SECID0EKFAG"><title>Biology.</title><p>Unknown.</p></tp:treatment-sec><tp:treatment-sec sec-type="distribution" id="SECID0EPFAG"><title>Distribution.</title><p>China (Tibet). Collected at 2256–2268 m.</p></tp:treatment-sec><tp:treatment-sec sec-type="etymology" id="SECID0EUFAG"><title>Etymology.</title><p>The specific epithet originates from Greek “eurys”, wide, with reference to the wide terga of metasoma. Treat as a noun in apposition.</p></tp:treatment-sec><tp:treatment-sec><!--Section generated to contain objects referenced in tp:taxon-treatment.--><fig id="F5" position="float" orientation="portrait"><object-id xmlns:xlink="http://www.w3.org/1999/xlink" content-type="doi" xlink:type="simple">10.3897/zookeys.918.49729.figures23-25</object-id><object-id xmlns:xlink="http://www.w3.org/1999/xlink" content-type="arpha" xlink:type="simple">24D8771F-7437-554D-9043-7B7D5158FEEC</object-id><label>Figures 23–25.</label><caption><p><italic><tp:taxon-name><tp:taxon-name-part taxon-name-part-type="genus" reg="Taeniogonalos">Taeniogonalos</tp:taxon-name-part> <tp:taxon-name-part taxon-name-part-type="species" reg="eurysoma">eurysoma</tp:taxon-name-part></tp:taxon-name></italic> Chen &amp; van Achterberg, sp. nov., holotype, female (SCAU 3040488). <bold>23</bold> Habitus, lateral aspect <bold>24</bold> head, anterior aspect <bold>25</bold> head, dorsal aspect.</p></caption><graphic xmlns:xlink="http://www.w3.org/1999/xlink" xlink:href="zookeys-918-083-g005.jpg" position="float" orientation="portrait" xlink:type="simple" id="oo_388725.jpg"><uri content-type="original_file" xlink:type="simple">https://binary.pensoft.net/fig/388725</uri></graphic></fig><fig id="F3" position="float" orientation="portrait"><object-id xmlns:xlink="http://www.w3.org/1999/xlink" content-type="doi" xlink:type="simple">10.3897/zookeys.918.49729.figures12-14</object-id><object-id xmlns:xlink="http://www.w3.org/1999/xlink" content-type="arpha" xlink:type="simple">73CADDD9-8B1C-58B8-BCF6-74FECEF7C21B</object-id><label>Figures 12–14.</label><caption><p><italic><tp:taxon-name><tp:taxon-name-part taxon-name-part-type="genus" reg="Jezonogonalos">Jezonogonalos</tp:taxon-name-part> <tp:taxon-name-part taxon-name-part-type="species" reg="nyingchiensis">nyingchiensis</tp:taxon-name-part></tp:taxon-name></italic> Chen &amp; van Achterberg, sp. nov., holotype, female (SCAU 3040487). <bold>12</bold> Habitus, lateral aspect <bold>13</bold> head, anterior aspect <bold>14</bold> head, dorsal aspect.</p></caption><graphic xmlns:xlink="http://www.w3.org/1999/xlink" xlink:href="zookeys-918-083-g003.jpg" position="float" orientation="portrait" xlink:type="simple" id="oo_388723.jpg"><uri content-type="original_file" xlink:type="simple">https://binary.pensoft.net/fig/388723</uri></graphic></fig></tp:treatment-sec><ref-list><ref id="B22"><mixed-citation xmlns:xlink="http://www.w3.org/1999/xlink" xlink:type="simple"><person-group><name name-style="western"><surname>Tan</surname><given-names>J-L</given-names></name><name name-style="western"><surname>van Achterberg</surname><given-names>C</given-names></name><name name-style="western"><surname>Tan</surname><given-names>Q-Q</given-names></name><name name-style="western"><surname>Zhao</surname><given-names>L-P</given-names></name></person-group> (<year>2017</year>) <article-title>New species of <tp:taxon-name><tp:taxon-name-part taxon-name-part-type="family">Trigonalyidae</tp:taxon-name-part></tp:taxon-name> (<tp:taxon-name><tp:taxon-name-part taxon-name-part-type="order">Hymenoptera</tp:taxon-name-part></tp:taxon-name>) from NW China.</article-title><source>ZooKeys</source><volume>698</volume>: <fpage>17</fpage>–<lpage>58</lpage>. <ext-link xlink:type="simple" ext-link-type="doi" xlink:href="10.3897/zookeys.698.13366">https://doi.org/10.3897/zookeys.698.13366</ext-link></mixed-citation></ref></ref-list></tp:taxon-treatment>
