# Supplementary material for: New species and new records of Trigonalyidae (Hymenoptera) from Tibet, China
Source: Zookeys. 2020 Mar 12;918:83–98. doi: 10.3897/zookeys.918.49729 (PMC7082393; doi:10.3897/zookeys.918.49729)
Supplement: XML Treatment for Teranishia [file zookeys.918.49729-treatment10.xml]

<!DOCTYPE tp:taxon-treatment
  PUBLIC "-//TaxonX//DTD Taxonomic Treatment Publishing DTD v0 20100105//EN" "tax-treatment-NSO.dtd">
<tp:taxon-treatment xmlns:tp="http://www.plazi.org/taxpub"><tp:treatment-meta><kwd-group><label>Taxon classification</label><kwd><named-content xmlns:xlink="http://www.w3.org/1999/xlink" content-type="kingdom">Animalia</named-content></kwd><kwd><named-content xmlns:xlink="http://www.w3.org/1999/xlink" content-type="order">Hymenoptera</named-content></kwd><kwd><named-content xmlns:xlink="http://www.w3.org/1999/xlink" content-type="family">Trigonalyidae</named-content></kwd></kwd-group><mixed-citation publication-type="journal"><person-group><name><surname>Chen</surname><given-names>Hua-Yan</given-names></name><name><surname>Hong</surname><given-names>Chun-Dan</given-names></name><name><surname>van Achterberg</surname><given-names>Cornelis</given-names></name><name><surname>Pang</surname><given-names>Hong</given-names></name></person-group><article-title>New species and new records of <tp:taxon-name><tp:taxon-name-part taxon-name-part-type="family">Trigonalyidae</tp:taxon-name-part></tp:taxon-name> (<tp:taxon-name><tp:taxon-name-part taxon-name-part-type="order">Hymenoptera</tp:taxon-name-part></tp:taxon-name>) from Tibet, China</article-title><source>Zookeys</source><day>12</day><month>3</month><year>2020</year><volume>918</volume><fpage>83</fpage><lpage>98</lpage><pub-id pub-id-type="doi">10.3897/zookeys.918.49729</pub-id></mixed-citation></tp:treatment-meta><tp:nomenclature><tp:taxon-name><object-id xmlns:xlink="http://www.w3.org/1999/xlink" content-type="arpha" xlink:type="simple">13CF592F-2DB5-50EF-A6B1-D24C89C2A360</object-id>
            <tp:taxon-name-part taxon-name-part-type="genus" reg="Teranishia">Teranishia</tp:taxon-name-part>
          </tp:taxon-name><tp:taxon-authority>Tsuneki, 1991</tp:taxon-authority><tp:nomenclature-citation-list><tp:nomenclature-citation><tp:taxon-name>
                <tp:taxon-name-part taxon-name-part-type="genus" reg="Teranishia">Teranishia</tp:taxon-name-part>
              </tp:taxon-name><comment>Tsuneki, 1991: 15–18; <xref ref-type="bibr" rid="B9">Lelej 1995</xref>: 12, <xref ref-type="bibr" rid="B10">2003</xref>: 3; <xref ref-type="bibr" rid="B3">Carmean and Kimsey 1998</xref>: 73; <xref ref-type="bibr" rid="B5">Chen et al. 2014</xref>: 193–201 (diagnosis, key to species). Type species (by monotypy): <tp:taxon-name><tp:taxon-name-part taxon-name-part-type="genus" reg="Teranishia">Teranishia</tp:taxon-name-part> <tp:taxon-name-part taxon-name-part-type="species" reg="nipponica">nipponica</tp:taxon-name-part></tp:taxon-name> Tsuneki, 1991.</comment></tp:nomenclature-citation></tp:nomenclature-citation-list></tp:nomenclature><tp:treatment-sec sec-type="diagnosis" id="SECID0EPNAG"><title>Diagnosis.</title><p>Antenna black and with 24–27 segments; male antenna without tyoloids; area above supra-antennal elevations flat, more or less punctate, with protuberance between elevations and inner side of supra-antennal elevations flat, smooth and black; occipital carina widened medio-dorsally; apical segment of labial palp widened and obtuse, more or less triangular; vertex normal, at most with slight median depression; mandibles wide in anterior view and sublaterally attached to head; anterior propodeal sulcus distinctly crenulate; metanotum strongly convex and finely sculptured medially; anterior propodeal sulcus crenulate and medially widened; posterior propodeal carina curved and distinctly protruding and more or less separated from foramen medio-dorsally; fore wing with large dark patch below pterostigma; vein 1-SR of fore wing long; hind trochanter black, dark brown or ivory; hind tarsus slightly or not modified; second and third sternites of female flat and moderately sclerotized and no protuberances; body without pale pattern, at most malar space and margins of basal metasomal sternites and tergites narrowly ivory, remainder black (<xref ref-type="bibr" rid="B5">Chen et al. 2014</xref>).</p></tp:treatment-sec><tp:treatment-sec sec-type="biology" id="SECID0EZNAG"><title>Biology.</title><p>Unknown. Collected in June–September.</p></tp:treatment-sec><tp:treatment-sec sec-type="distribution" id="SECID0E5NAG"><title>Distribution.</title><p>China, Japan. <xref ref-type="bibr" rid="B5">Chen et al. (2014)</xref> reported two species from China. <italic><tp:taxon-name><tp:taxon-name-part taxon-name-part-type="genus" reg="Teranishia">Teranishia</tp:taxon-name-part> <tp:taxon-name-part taxon-name-part-type="species" reg="crenulata">crenulata</tp:taxon-name-part></tp:taxon-name></italic> Chen, van Achterberg, He &amp; Xu, is newly recorded from Tibet in this study.</p></tp:treatment-sec><ref-list><ref id="B9"><mixed-citation xmlns:xlink="http://www.w3.org/1999/xlink" xlink:type="simple"><person-group><name name-style="western"><surname>Lelej</surname><given-names>AS</given-names></name></person-group> (<year>1995</year>) <article-title>[Fam. <tp:taxon-name><tp:taxon-name-part taxon-name-part-type="family">Trigonalidae</tp:taxon-name-part></tp:taxon-name> – Trigonalid wasps].</article-title> In: <person-group><name name-style="western"><surname>Kupianskaya</surname><given-names>AN</given-names></name><name name-style="western"><surname>Lelej</surname><given-names>AS</given-names></name><name name-style="western"><surname>Storozheva</surname><given-names>NA</given-names></name></person-group> (<role>Eds</role>) <issue-title>Key to the insects of Russian Far East IV(2).</issue-title><source>Dalnauja, Vladivostok</source>, <fpage>8</fpage>–<lpage>14</lpage>. [In Russian]</mixed-citation></ref><ref id="B10"><mixed-citation xmlns:xlink="http://www.w3.org/1999/xlink" xlink:type="simple"><person-group><name name-style="western"><surname>Lelej</surname><given-names>AS</given-names></name></person-group> (<year>2003</year>) <article-title>A review of the family <tp:taxon-name><tp:taxon-name-part taxon-name-part-type="family">Trigonalyidae</tp:taxon-name-part></tp:taxon-name> of the Palaearctic Region.</article-title><source>Far Eastern Entomologist N</source><volume>130</volume>: <fpage>1</fpage>–<lpage>7</lpage>.</mixed-citation></ref><ref id="B3"><mixed-citation xmlns:xlink="http://www.w3.org/1999/xlink" xlink:type="simple"><person-group><name name-style="western"><surname>Carmean</surname><given-names>D</given-names></name><name name-style="western"><surname>Kimsey</surname><given-names>L</given-names></name></person-group> (<year>1998</year>) <article-title>Phylogenetic revision of the parasitoid wasp family <tp:taxon-name><tp:taxon-name-part taxon-name-part-type="family">Trigonalidae</tp:taxon-name-part></tp:taxon-name> (<tp:taxon-name><tp:taxon-name-part taxon-name-part-type="order">Hymenoptera</tp:taxon-name-part></tp:taxon-name>).</article-title><source>Systematic Entomology</source><volume>23</volume>: <fpage>35</fpage>–<lpage>76</lpage>. <ext-link xlink:type="simple" ext-link-type="doi" xlink:href="10.1046/j.1365-3113.1998.00042.x">https://doi.org/10.1046/j.1365-3113.1998.00042.x</ext-link></mixed-citation></ref><ref id="B5"><mixed-citation xmlns:xlink="http://www.w3.org/1999/xlink" xlink:type="simple"><person-group><name name-style="western"><surname>Chen</surname><given-names>H-Y</given-names></name><name name-style="western"><surname>van Achterberg</surname><given-names>C</given-names></name><name name-style="western"><surname>He</surname><given-names>J-H</given-names></name><name name-style="western"><surname>Xu</surname><given-names>Z-F</given-names></name></person-group> (<year>2014</year>) <article-title>A revision of the Chinese <tp:taxon-name><tp:taxon-name-part taxon-name-part-type="family">Trigonalyidae</tp:taxon-name-part></tp:taxon-name> (<tp:taxon-name><tp:taxon-name-part taxon-name-part-type="order">Hymenoptera</tp:taxon-name-part></tp:taxon-name>, <tp:taxon-name><tp:taxon-name-part taxon-name-part-type="superfamily">Trigonalyoidea</tp:taxon-name-part></tp:taxon-name>).</article-title><source>ZooKeys</source><volume>385</volume>: <fpage>1</fpage>–<lpage>207</lpage>. <ext-link xlink:type="simple" ext-link-type="doi" xlink:href="10.3897/zookeys.385.6560">https://doi.org/10.3897/zookeys.385.6560</ext-link></mixed-citation></ref></ref-list></tp:taxon-treatment>
