# Supplementary material for: New species and new records of Trigonalyidae (Hymenoptera) from Tibet, China
Source: Zookeys. 2020 Mar 12;918:83–98. doi: 10.3897/zookeys.918.49729 (PMC7082393; doi:10.3897/zookeys.918.49729)
Supplement: XML Treatment for Teranishia crenulata [file zookeys.918.49729-treatment11.xml]

<!DOCTYPE tp:taxon-treatment
  PUBLIC "-//TaxonX//DTD Taxonomic Treatment Publishing DTD v0 20100105//EN" "tax-treatment-NSO.dtd">
<tp:taxon-treatment xmlns:tp="http://www.plazi.org/taxpub"><tp:treatment-meta><kwd-group><label>Taxon classification</label><kwd><named-content xmlns:xlink="http://www.w3.org/1999/xlink" content-type="kingdom">Animalia</named-content></kwd><kwd><named-content xmlns:xlink="http://www.w3.org/1999/xlink" content-type="order">Hymenoptera</named-content></kwd><kwd><named-content xmlns:xlink="http://www.w3.org/1999/xlink" content-type="family">Trigonalyidae</named-content></kwd></kwd-group><mixed-citation publication-type="journal"><person-group><name><surname>Chen</surname><given-names>Hua-Yan</given-names></name><name><surname>Hong</surname><given-names>Chun-Dan</given-names></name><name><surname>van Achterberg</surname><given-names>Cornelis</given-names></name><name><surname>Pang</surname><given-names>Hong</given-names></name></person-group><article-title>New species and new records of <tp:taxon-name><tp:taxon-name-part taxon-name-part-type="family">Trigonalyidae</tp:taxon-name-part></tp:taxon-name> (<tp:taxon-name><tp:taxon-name-part taxon-name-part-type="order">Hymenoptera</tp:taxon-name-part></tp:taxon-name>) from Tibet, China</article-title><source>Zookeys</source><day>12</day><month>3</month><year>2020</year><volume>918</volume><fpage>83</fpage><lpage>98</lpage><pub-id pub-id-type="doi">10.3897/zookeys.918.49729</pub-id></mixed-citation></tp:treatment-meta><tp:nomenclature><tp:taxon-name><object-id xmlns:xlink="http://www.w3.org/1999/xlink" content-type="arpha" xlink:type="simple">5471C2B3-A00F-5145-8CFC-0F1EF7A56C09</object-id>
            <tp:taxon-name-part taxon-name-part-type="genus" reg="Teranishia">Teranishia</tp:taxon-name-part>
            <tp:taxon-name-part taxon-name-part-type="species" reg="crenulata">crenulata</tp:taxon-name-part>
          </tp:taxon-name><tp:taxon-authority>Chen, van Achterberg, He &amp; Xu, 2014</tp:taxon-authority><tp:nomenclature-citation-list><tp:nomenclature-citation><tp:taxon-name>
                <tp:taxon-name-part taxon-name-part-type="genus" reg="Teranishia">Teranishia</tp:taxon-name-part> <tp:taxon-name-part taxon-name-part-type="species" reg="crenulata">crenulata</tp:taxon-name-part></tp:taxon-name><comment>
                Chen et al., 2014: 194–197 (diagnosis, description).</comment></tp:nomenclature-citation></tp:nomenclature-citation-list></tp:nomenclature><tp:treatment-sec sec-type="material" id="SECID0EHQAG"><title>Material examined.</title><p>3 males, China: Tibet, Motuo, 12.vii.2013, Zhen Liu, 201300011–201300013 (<named-content xmlns:xlink="http://www.w3.org/1999/xlink" content-type="dwc:institutional_code" xlink:type="simple">ZJUH</named-content>).</p></tp:treatment-sec><tp:treatment-sec sec-type="distribution" id="SECID0ERQAG"><title>Distribution.</title><p>China (Gansu, Ningxia, Sichuan, Tibet). Collected at 1800–2539 m.</p></tp:treatment-sec></tp:taxon-treatment>
